# Supplementary material for: Dual Role of Diallyl Disulfide (DADS) on Invasive Potential and β-Catenin Dynamics in HER2-Positive Breast Cancer Cells
Source: Cancers (Basel). 2025 Nov 5;17(21):3572. doi: 10.3390/cancers17213572 (PMC12608961; doi:10.3390/cancers17213572)
Supplement: Supplementary file 1 [file cancers-17-03572-s001.zip]

Archive with 2 entries (2 files):
- cancers-3774201-supplementary File S1.pdf
- SUPPLEMENTARY FIGURE S1.pdf
